# Supplementary material for: Predictors of Impaired Reperfusion in ST-Elevation Myocardial Infarction Treated with Primary PCI: Preliminary Results from COMA.NET Project
Source: Diagnostics (Basel). 2026 Jan 2;16(1):149. doi: 10.3390/diagnostics16010149 (PMC12785614; doi:10.3390/diagnostics16010149)
Supplement: Supplementary file 1 [file diagnostics-16-00149-s001.zip]

Archive with 1 entries (1 files):
- diagnostics-4066394-supplementary.pdf
